# Supplementary material for: Member commitment in farmers’ cooperatives in China: The role of contractual and relational governance mechanisms
Source: PLoS One. 2023 Jul 27;18(7):e0288925. doi: 10.1371/journal.pone.0288925 (PMC10374144; doi:10.1371/journal.pone.0288925)
Supplement: S1 File — (ZIP) [file pone.0288925.s001.zip]

Archive with 2 entries (1 files):
- Supporting Information files/Research data.dta
- Supporting Information files/
